# Supplementary material for: Prevalence, potential virulence genes, and antimicrobial resistance of Aeromonas spp. in farm-raised Oreochromis niloticus and Labeo rohita in Noakhali, Bangladesh
Source: PLoS One. 2026 Apr 28;21(4):e0347577. doi: 10.1371/journal.pone.0347577 (PMC13123944; doi:10.1371/journal.pone.0347577)
Supplement: S2 File — (XLSX) [file pone.0347577.s002.xlsx]

## Sheet: Sheet1
Fish	Isolate	Aeromonas spp	Ampicillin	Amoxicillin-clavulanic acid	Piperacillin-Tazobactum	Amikacin	Ciprofloxacin	Cefotaxime	Cefepime	Ceftazdime	Ceftriaxone	Chloramphenicol	Imipenem	Meropenem	Sulfamethoxazole/ trimethoprim	Colistin
Rui	2C2	A. veronii	R	R	R	S	S	S	S	S	S	S	R	R	S	14
Rui	2C7	A. veronii	R	R	S	S	S	S	S	S	S	S	S	R	S	13
Rui	2C8	A. jandaei	R	R	S	S	S	S	S	S	S	S	S	I	S	15
Rui	3AERO	A. hydrophila	R	I	S	I	R	S	S	R	S	S	S	S	I	10
Rui	3C2	A. veronii	R	R	I	I	S	S	S	I	R	S	I	R	S	10
Rui	3C4	A. veronii	R	R	S	S	S	S	S	R	S	S	I	S	S	13
Rui	3C6	A. veronii	R	R	S	S	S	S	S	R	S	S	I	R	S	19
Rui	3C7	A. veronii	R	R	S	S	S	S	S	R	S	S	I	R	S	14
Tilapia	4C2	A. veronii	R	R	S	I	S	S	S	S	S	S	I	R	S	13
Rui	5C2	A. veronii	R	R	S	S	S	S	S	S	S	S	S	S	S	14
Rui	5C6	A. veronii	R	R	S	S	S	S	S	S	S	S	R	R	S	13
Rui	5C9	A. bivalvium	I	R	S	S	S	S	S	S	S	S	S	S	S	14
Rui	5C10	A. hydrophila	R	R	S	S	S	S	S	S	S	S	I	R	S	12
Rui	6C6	A. veronii	R	S	S	S	S	S	S	S	S	S	S	S	R	14
Rui	6M2	A. veronii	R	I	S	S	S	S	S	I	S	S	I	S	R	13
Tilapia	10X2	A. jandaei	R	R	S	S	S	S	S	S	S	S	R	I	S	14
Rui	11M1	A. veronii	R	R	S	S	S	S	S	I	S	S	I	S	S	10
Tilapia	13X1	A. veronii	R	S	S	S	R	S	S	R	S	S	R	S	S	12
Tilapia	14M2	A. veronii	R	R	R	R	S	S	S	I	S	S	R	R	S	12
Tilapia	14M4	A. veronii	R	R	R	R	S	S	S	I	S	S	R	S	S	10
Tilapia	15T1	A. veronii	R	R	S	I	S	R	R	R	R	S	R	R	R	0
Rui	16C7	A. caviae	R	R	S	S	S	S	I	S	R	S	R	S	R	18
